# Supplementary material for: Insights Into the Pathological Glycosylation Associated With COG6-CDG
Source: Hum Mutat. 2025 Nov 30;2025:7948771. doi: 10.1155/humu/7948771 (PMC12682456; doi:10.1155/humu/7948771)
Supplement: Supporting Information 8 — Table S1: Data obtained by MALDI-TOF analysis of serum N-glycoprofile of COG6-CDG patient and control. [file 7948771.f8.xlsx]

## Sheet: Hárok1
MALDI-TOF MS analysis of permethylated serum N-glycans: COG6-CDG patient and control.
H - hexose; N- N-Acetylglucosamine; F - fucose; SA- sialic acid
			COG6-CDG 1			COG6-CDG 2			Control 1			Control 2			COG6-CDG		Control
No.	N-glycan	m/z theoretical	m/z	Intens.	Rel. Int.	m/z	Intens.	Rel. Int.	m/z	Intens.	Rel. Int.	m/z	Intens.	Rel. Int.	Avg. Rel. Int	SEM	Avg. Rel. Int	SEM	COG6-CDG/Control ratio
1	H3N2	1171.583	1171.554	1554.000	0.168	1171.589	1372.000	0.179	N/D	0.000	0.000	N/D	0.000	0.000	0.173	0.005	0.000	0.000	-
2	H4N2	1375.683	1375.646	1772.000	0.192	1375.648	1955.000	0.254	N/D	0.000	0.000	N/D	0.000	0.000	0.223	0.031	0.000	0.000	-
3	H3N3	1416.709	1416.663	20402.000	2.207	1416.660	16409.000	2.135	1416.653	1505.000	0.116	1416.703	481.000	0.082	2.171	0.036	0.099	0.017	21.887
4	H5N2	1579.783	1579.730	106097.000	11.479	1579.730	84332.000	10.974	1579.727	25720.000	1.991	1579.793	9466.000	1.612	11.226	0.252	1.801	0.189	6.232
5	H4N3	1620.809	1620.757	8606.000	0.931	1620.758	6829.000	0.889	1620.750	2345.000	0.181	1620.824	692.000	0.118	0.910	0.021	0.150	0.032	6.079
6	H3N4	1661.836	1661.780	24346.000	2.634	1661.779	20267.000	2.637	1661.781	2727.000	0.211	1661.838	749.000	0.128	2.636	0.002	0.169	0.042	15.567
7	H6N2	1783.882	1783.825	29907.000	3.236	1783.830	33016.000	4.296	1783.824	33878.000	2.622	1783.896	10302.000	1.755	3.766	0.530	2.188	0.434	1.721
8	H4N3F1	1794.898	1794.839	3498.000	0.378	1794.845	3906.000	0.508	1794.842	2549.000	0.197	1794.900	639.000	0.109	0.443	0.065	0.153	0.044	2.897
9	H5N3	1824.909	1824.851	8690.000	0.940	1824.854	7430.000	0.967	1824.850	4941.000	0.382	1824.919	1399.000	0.238	0.954	0.013	0.310	0.072	3.072
10	H3N4F1	1835.925	1835.865	68498.000	7.411	1835.864	56834.000	7.396	1835.865	79797.000	6.176	1835.937	30217.000	5.146	7.403	0.007	5.661	0.515	1.308
11	H4N4	1865.936	1865.876	26577.000	2.875	1865.875	23272.000	3.028	1865.870	8449.000	0.654	1865.946	2511.000	0.428	2.952	0.077	0.541	0.113	5.458
12	H3N5	1906.962	1906.896	4348.000	0.470	1906.893	4036.000	0.525	1906.892	5133.000	0.397	1906.961	1379.000	0.235	0.498	0.027	0.316	0.081	1.575
13	H4N3SA1	1981.983	1981.921	19653.000	2.126	1981.926	18453.000	2.401	1981.918	4285.000	0.332	1981.996	856.000	0.146	2.264	0.138	0.239	0.093	9.483
14	H7N2	1987.982	1987.922	20807.000	2.251	1987.925	24632.000	3.205	1987.926	12932.000	1.001	1987.996	2171.000	0.370	2.728	0.477	0.685	0.316	3.981
15	H4N4F1	2040.025	2039.959	56566.000	6.120	2039.959	48789.000	6.349	2039.958	133915.000	10.365	2040.038	54112.000	9.216	6.234	0.115	9.790	0.574	0.637
16	H5N4	2070.035	2069.966	11357.000	1.229	2069.968	10300.000	1.340	2069.967	10992.000	0.851	2070.049	3032.000	0.516	1.285	0.056	0.684	0.167	1.879
17	H3N5F1	2081.051	2080.981	13305.000	1.439	2080.981	10714.000	1.394	2080.981	15959.000	1.235	2081.063	5156.000	0.878	1.417	0.023	1.057	0.179	1.341
18	H4N5	2111.062	2110.988	4154.000	0.449	2110.990	4329.000	0.563	2110.987	6314.000	0.489	2111.074	1765.000	0.301	0.506	0.057	0.395	0.094	1.283
19	H4N3F1SA1	2156.072	2155.998	5357.000	0.580	2156.001	5155.000	0.671	2155.986	2655.000	0.205	2156.080	530.000	0.090	0.625	0.046	0.148	0.058	4.228
20	H5N3SA1	2186.083	2186.017	13147.000	1.422	2186.029	17511.000	2.279	2186.008	7346.000	0.569	2186.095	2345.000	0.399	1.851	0.428	0.484	0.085	3.824
21	H8N2	2192.082	2192.011	25332.000	2.741	2192.015	19996.000	2.602	2192.010	13856.000	1.072	2192.094	3607.000	0.614	2.671	0.069	0.843	0.229	3.167
22	H4N4SA1	2227.109	2227.034	35993.000	3.894	2227.031	25991.000	3.382	2227.031	6170.000	0.478	2227.111	1781.000	0.303	3.638	0.256	0.390	0.087	9.318
23	H5N4F1	2244.125	2244.051	34266.000	3.707	2244.051	31043.000	4.040	2244.049	65359.000	5.059	2244.137	26133.000	4.451	3.873	0.166	4.755	0.304	0.815
24	H4N5F1	2285.151	2285.071	12898.000	1.395	2285.071	10969.000	1.427	2285.070	31407.000	2.431	2285.163	11473.000	1.954	1.411	0.016	2.192	0.238	0.644
25	H5N5	2315.162	2315.074	3534.000	0.382	2315.076	3733.000	0.486	2315.074	4436.000	0.343	2315.176	945.000	0.161	0.434	0.052	0.252	0.091	1.721
26	H6N3SA1	2390.182	2390.111	17836.000	1.930	2390.113	19648.000	2.557	2390.111	10917.000	0.845	2390.196	2778.000	0.473	2.243	0.314	0.659	0.186	3.404
27	H9N2	2396.182	2396.097	20308.000	2.197	2396.091	17181.000	2.236	2396.094	24024.000	1.859	2396.194	6294.000	1.072	2.216	0.019	1.466	0.394	1.512
28	H4N4F1SA1	2401.198	2401.109	9341.000	1.011	2401.103	10299.000	1.340	2401.103	6600.000	0.511	2401.204	2027.000	0.345	1.175	0.165	0.428	0.083	2.746
29	H5N4SA1	2431.209	2431.125	78286.000	8.470	2431.125	59625.000	7.759	2431.123	87601.000	6.780	2431.222	40928.000	6.971	8.114	0.355	6.875	0.095	1.180
30	H5N5F1	2489.251	2489.156	6515.000	0.705	2489.152	5927.000	0.771	2489.153	13869.000	1.073	2489.258	4927.000	0.839	0.738	0.033	0.956	0.117	0.772
31	H5N4F1SA1	2605.298	2605.199	44505.000	4.815	2605.198	34002.000	4.425	2605.197	54526.000	4.220	2605.310	23368.000	3.980	4.620	0.195	4.100	0.120	1.127
32	H4N5F1SA1	2646.325	2646.215	2313.000	0.250	2646.216	2033.000	0.265	2646.210	3686.000	0.285	2646.331	1260.000	0.215	0.257	0.007	0.250	0.035	1.030
33	H5N5F2	2663.34	2663.205	4083.000	0.442	2663.211	3575.000	0.465	2663.203	8788.000	0.680	2663.319	2977.000	0.507	0.453	0.012	0.594	0.087	0.764
34	H5N5SA1	2676.335	2676.217	2832.000	0.306	2676.220	2153.000	0.280	2676.212	6421.000	0.497	2676.339	2518.000	0.429	0.293	0.013	0.463	0.034	0.634
35	H6N5F1	2693.351	2693.235	3407.000	0.369	2693.239	2534.000	0.330	2693.230	3117.000	0.241	2693.355	626.000	0.107	0.349	0.019	0.174	0.067	2.008
36	H6N6	2764.388	2764.242	5772.000	0.624	2764.242	4830.000	0.629	2764.229	16319.000	1.263	2764.356	3085.000	0.525	0.626	0.002	0.894	0.369	0.701
37	H5N4SA2	2792.383	2792.269	109786.000	11.878	2792.270	68778.000	8.950	2792.280	363306.000	28.119	2792.400	214428.000	36.520	10.414	1.464	32.320	4.200	0.322
38	H5N5F1SA1	2850.424	2850.302	4116.000	0.445	2850.298	3545.000	0.461	2850.315	26157.000	2.025	2850.446	11596.000	1.975	0.453	0.008	2.000	0.025	0.227
39	H6N5SA1	2880.435	2880.313	4531.000	0.490	2880.311	3829.000	0.498	2880.325	6295.000	0.487	2880.455	2905.000	0.495	0.494	0.004	0.491	0.004	1.007
40	H6N6F1	2938.477	2938.328	1806.000	0.195	2938.327	1640.000	0.213	2938.345	2898.000	0.224	2938.862	228.000	0.039	0.204	0.009	0.132	0.093	1.554
41	H5N4F1SS2	2966.472	2966.343	26775.000	2.897	2966.343	20886.000	2.718	2966.354	64218.000	4.970	2966.491	33406.000	5.689	2.807	0.089	5.330	0.360	0.527
42	H5N5SA2	3037.509	3037.366	975.000	0.105	3037.375	809.000	0.105	3037.385	1786.000	0.138	3037.532	562.000	0.096	0.105	0.000	0.117	0.021	0.901
43	H6N5F1SA1	3054.524	3054.384	3330.000	0.360	3054.381	2836.000	0.369	3054.394	3909.000	0.303	3054.542	1421.000	0.242	0.365	0.004	0.272	0.030	1.339
44	H6N6F2	3112.566	3112.401	843.000	0.091	3112.395	757.000	0.099	3112.421	1097.000	0.085	3112.541	232.000	0.040	0.095	0.004	0.062	0.023	1.525
45	H5N4F2SA2	3140.561	3140.390	735.000	0.080	3140.401	612.000	0.080	3140.421	1229.000	0.095	3140.569	365.000	0.062	0.080	0.000	0.079	0.016	1.012
46	H5N5F1SA2	3211.598	3211.434	1746.000	0.189	3211.437	1210.000	0.157	3211.452	17071.000	1.321	3211.615	8686.000	1.479	0.173	0.016	1.400	0.079	0.124
47	H6N5SA2	3241.609	3241.446	2496.000	0.270	3241.445	1577.000	0.205	3241.462	10748.000	0.832	3241.628	5359.000	0.913	0.238	0.032	0.872	0.040	0.272
48	H6N6F1SA1	3299.651	3299.467	613.000	0.066	3299.468	585.000	0.076	3299.539	915.000	0.071	3299.649	240.000	0.041	0.071	0.005	0.056	0.015	1.275
49	H7N6SA1	3329.661	3329.483	879.000	0.095	3329.482	775.000	0.101	3329.484	1419.000	0.110	3329.679	376.000	0.064	0.098	0.003	0.087	0.023	1.127
50	H7N7F1	3387.703	3387.514	593.000	0.064	3387.432	459.000	0.060	3387.515	920.000	0.071	3387.696	219.000	0.037	0.062	0.002	0.054	0.017	1.142
51	H6N5F1SA2	3415.698	3415.517	2279.000	0.247	3415.515	1603.000	0.209	3415.532	5060.000	0.392	3415.715	2565.000	0.437	0.228	0.019	0.414	0.023	0.549
52	H7N6F1SA1	3503.75	3503.546	747.000	0.081	3503.549	734.000	0.096	3503.561	1043.000	0.081	3503.768	307.000	0.052	0.088	0.007	0.067	0.014	1.326
53	H6N5SA3	3602.782	3602.581	1526.000	0.165	3602.579	1012.000	0.132	3602.605	34245.000	2.651	3602.802	21003.000	3.577	0.148	0.017	3.114	0.463	0.048
54	H7N6SA2	3690.835	3690.604	589.000	0.064	3690.616	510.000	0.066	3690.646	1702.000	0.132	3690.855	884.000	0.151	0.065	0.001	0.141	0.009	0.461
55	H6N5F1SA3	3776.872	3776.660	2345.000	0.254	3776.654	1798.000	0.234	3776.684	25064.000	1.940	3776.893	17332.000	2.952	0.244	0.010	2.446	0.506	0.100
56	H6N5F2SA3	3950.961	3950.730	383.000	0.041	3950.730	340.000	0.044	3950.759	1547.000	0.120	3950.981	888.000	0.151	0.043	0.001	0.135	0.016	0.316
57	H7N6SA3	4052.008	4051.798	372.000	0.040	4051.879	311.000	0.040	4051.801	1363.000	0.105	4052.025	826.000	0.141	0.040	0.000	0.123	0.018	0.328
58	H7N6F1SA3	4226.098	4225.834	491.000	0.053	4225.832	321.000	0.042	4225.887	789.000	0.061	4226.115	504.000	0.086	0.047	0.006	0.073	0.012	0.646
59	H8N7F1SSA2	4314.150	4313.834	256.000	0.028	4313.911	210.000	0.027	4313.911	295.000	0.023	4314.155	117.000	0.020	0.028	0.000	0.021	0.001	1.287
60	H7N6SA4	4413.182	4412.963	233.000	0.025	4413.031	249.000	0.032	4413.007	399.000	0.031	4413.189	179.000	0.030	0.029	0.004	0.031	0.000	0.939
