# Supplementary material for: Insights Into the Pathological Glycosylation Associated With COG6-CDG
Source: Hum Mutat. 2025 Nov 30;2025:7948771. doi: 10.1155/humu/7948771 (PMC12682456; doi:10.1155/humu/7948771)
Supplement: Supporting Information 9 — Table S2: Data obtained by MALDI-TOF analysis of permethylated N-glycans from fibroblasts of COG6-CDG patient and control. [file 7948771.f9.xlsx]

## Sheet: Hárok1
MALDI-TOF MS analysis of permethylated N-glycans isolated from fibroblasts: COG6-CDG patient and control.
H - hexose; N- N-Acetylglucosamine; F - fucose; SA- sialic acid
	COG6-CDG 1			COG6-CDG 2			COG6-CDG		Control 1			Control 2			Control		RATIO COG6-CDG vs Control
Structure	m/z	Intensity	Rel. Intensity	m/z	Intensity	Rel. Intensity	Avg. Rel. Int.	SEM	m/z	Intensity	Rel. Intensity	m/z	Intensity	Rel. Intensity	Avg. Rel. Int.	SEM
H3N2	0	0	0	1172	1156	0.600988	0.300494	0.300494	1171.56	1562	0.953387	0	0	0	0.476693	0.476693	0.630372
H3N2F1	1345.89	3198	2.11273	1345.95	7796	4.05303	3.08288	0.970148	1345.66	3959	2.41643	0	0	0	1.20821	1.20821	2.5516
H5N2	1580.01	7045	4.65422	1580	8749	4.54848	4.60135	0.0528704	1579.78	5759	3.51508	1580.02	935	1.24765	2.38136	1.13372	1.93223
H3N3F1	1591.05	2359	1.55845	1591.02	4424	2.29997	1.92921	0.37076	1590.79	1790	1.09255	1591.12	857	1.14357	1.11806	0.0255085	1.7255
H6N2	1784.14	20818	13.7532	1784.12	27038	14.0567	13.905	0.151715	1783.88	16575	10.1168	1784.02	3173	4.234	7.17538	2.94138	1.93787
H4N3F1	1795.12	2564	1.69389	1795.14	4843	2.51781	2.10585	0.41196	1794.89	2406	1.46853	1795.11	597	0.796627	1.13258	0.335953	1.85934
H5N3	1825.18	1931	1.2757	1825.14	1313	0.68261	0.979154	0.296545	1824.9	1113	0.679334	1825.09	617	0.823314	0.751324	0.0719903	1.30324
H3N4F1	1836.19	2387	1.57695	1836.17	4011	2.08526	1.83111	0.254155	1835.92	2069	1.26284	1836.11	695	0.927396	1.09512	0.167722	1.67206
H7N2	1988.27	12171	8.04067	1988.26	15766	8.19652	8.11859	0.0779238	1987.97	12803	7.81447	1988.15	4011	5.35221	6.58334	1.23113	1.2332
H4N4F1	2040.32	1913	1.26381	2040.31	3028	1.57421	1.41901	0.155203	2040.01	1424	0.869157	2040.22	561	0.748589	0.808873	0.0602838	1.75431
H5N4	2070.33	2526	1.66878	2070.33	3569	1.85547	1.76213	0.0933455	2070.04	3131	1.91105	2070.22	1441	1.92285	1.91695	0.00590012	0.919236
H3N5F1	2081.37	1466	0.968501	2081.34	1069	0.555758	0.762129	0.206371	2081.06	809	0.493783	2081.26	378	0.504397	0.49909	0.00530667	1.52704
H4N3F1SA1	2156.41	2028	1.33978	2156.39	1080	0.561476	0.950629	0.389152	2156.07	1350	0.82399	2156.31	1078	1.43846	1.13123	0.307238	0.840352
H8N2	2192.4	22160	14.6398	2192.42	29904	15.5467	15.0932	0.453421	2192.08	25239	15.4049	2192.3	10194	13.6027	14.5038	0.901122	1.04064
H5N4F1	2244.45	10306	6.80857	2244.47	17396	9.04393	7.92625	1.11768	2244.14	18967	11.5768	2244.35	6997	9.33668	10.4567	1.12004	0.758006
H4N4F3	2388.53	3390	2.23958	2388.57	1335	0.694047	1.46681	0.772764	2388.21	3289	2.00748	2388.47	2293	3.05974	2.53361	0.526129	0.578941
H9N2	2396.53	18678	12.3395	2396.57	24510	12.7424	12.5409	0.201466	2396.18	20552	12.5442	2396.43	8314	11.0941	11.8191	0.725057	1.06107
H5N4F2	2417.55	2148	1.41906	2417.59	1577	0.81986	1.11946	0.299599	2418.27	1241	0.75746	2418.47	1594	2.12701	1.44223	0.684773	0.776198
H5N4SA1	2431.56	3197	2.11207	2431.6	2999	1.55914	1.8356	0.276467	2431.24	3224	1.96781	2431.47	1708	2.27913	2.12347	0.155658	0.864437
H6N5	2591.66	1667	1.10129	2519.65	813	0.422667	0.761978	0.339311	2519.27	892	0.544444	2519.53	594	0.792624	0.668534	0.12409	1.13978
H10N2	2600.65	1119	0.739258	2600.7	771	0.400832	0.570045	0.169213	2600.31	849	0.518198	2600.56	1447	1.93085	1.22453	0.706327	0.465523
H5N4F1SA1	2605.66	6288	4.15411	2605.72	6967	3.62204	3.88808	0.266036	2605.34	14263	8.7056	2605.59	8172	10.9046	9.80509	1.09949	0.396537
H6N5F1	2693.71	3873	2.55866	2693.8	5661	2.94307	2.75087	0.192204	2693.4	3427	2.09171	2693.64	2273	3.03305	2.56238	0.47067	1.07356
H5N4F2SA1	2779.77	2135	1.41047	2778.82	908	0.472056	0.941263	0.469207	2779.39	1556	0.949724	2779.68	1374	1.83344	1.39158	0.441859	0.676397
H5N4SA2	2792.75	2551	1.6853	2792.84	2341	1.21705	1.45117	0.234122	2792.42	1945	1.18716	2792.69	1756	2.34318	1.76517	0.578011	0.822118
H6N5SA1	2880.73	1085	0.716796	2880.91	692	0.359761	0.538279	0.178518	2880.5	720	0.439461	2880.75	562	0.749923	0.594692	0.155231	0.905138
H5N4F1SA2	2966.76	1664	1.09931	2966.96	1516	0.788147	0.943727	0.155581	2966.54	3801	2.31999	2966.79	5058	6.74931	4.53465	2.21466	0.208115
H6N5F1SA1	3054.91	2833	1.8716	3055.03	2894	1.50455	1.68807	0.183524	3054.61	3523	2.15031	3054.86	2858	3.81367	2.98199	0.831679	0.56609
H7N6F1	3142.95	3901	2.57716	3143.1	5432	2.82402	2.70059	0.123428	3142.7	1161	0.708631	3142.91	1174	1.56657	1.1376	0.428967	2.37394
H6N5F2SA1	3228.85	843	0.556921	3228.15	251	0.130491	0.343706	0.213215	3228.67	698	0.426033	3228.94	531	0.708557	0.567295	0.141262	0.605868
H6N5SA2	3241.9	1041	0.687728	3242.15	801	0.416428	0.552078	0.13565	3241.68	808	0.493173	3241.95	720	0.960756	0.726964	0.233791	0.759429
H7N6SA1	3330.08	635	0.419507	3330.22	377	0.195997	0.307752	0.111755	3329.72	361	0.220341	3330.03	226	0.301571	0.260956	0.0406148	1.17933
H6N5F1SA2	3416.05	1448	0.956609	3416.27	1363	0.708604	0.832607	0.124002	3415.78	2571	1.56924	3416.07	2753	3.67356	2.6214	1.05216	0.317619
		151368	100		192350	100				163837	100		74941	100
Methods
Approximately 2 millions of cells were lysed by freeze-thaw cycles and proteins were precipitated using chloroform/water/methanol in 4:3:1 ratio. Analysis of N-glycoprofile by MALDI-TOF MS was performed as described previously [doi: 10.3390/biomedicines11020580]. Briefly, precipitated pellet was resuspended and N-glycans were released by 1 U of PNG-ase F (Roche, CH). N-glycans were isolated by Su…
