# Supplementary material for: Insights Into the Pathological Glycosylation Associated With COG6-CDG
Source: Hum Mutat. 2025 Nov 30;2025:7948771. doi: 10.1155/humu/7948771 (PMC12682456; doi:10.1155/humu/7948771)
Supplement: Supporting Information 10 — Table S3: Data obtained by ESI-Orbitrap analysis of serum N-glycoprofile of COG6-CDG patient and control. [file 7948771.f10.xlsx]

## Sheet: Hárok1
ESI-Orbitrap MS analysis of RapiFluor-labeled serum N-glycans: COG6-CDG patient and control.
H - hexose; N- N-Acetylglucosamine; F - fucose; SA- sialic acid
		Relative Peak Area (%)
No.	N-glycan	COG6-CDG 1	COG6-CDG 2	COG6-CDG AVERAGE	COG6-CDG SEM	Control 1	Control 2	Control AVERAGE	Control SEM	COG6-CDG/Control ratio
1	H3N2	1.386	1.283	1.3345	0.0515	0	0	0	0	-
2	H3N2F1	0.294	0.233	0.2635	0.0305	0.19	0.226	0.208	0.018	1.26683
3	H4N2	0.76	0.724	0.742	0.018	0.137	0.14	0.1385	0.0015	5.3574
4	H3N3	4.747	4.009	4.378	0.369	0	0	0	0	-
5	H5N2	4.433	3.877	4.155	0.278	0.982	0.949	0.9655	0.0165	4.30347
6	H3N3F1	0.94	1.065	1.0025	0.0625	1.202	1.258	1.23	0.028	0.815041
7	H4N3	0.606	0.45	0.528	0.078	0	0	0	0	-
8	H3N4	1.846	1.684	1.765	0.081	0.144	0.135	0.1395	0.0045	12.6523
9	H6N2	1.05	0.878	0.964	0.086	0.915	0.931	0.923	0.008	1.04442
10	H4N3F1	0.204	0.191	0.1975	0.0065	0.399	0.439	0.419	0.02	0.47136
11	H5N3	0.245	0.247	0.246	0.001	0	0	0	0	-
12	H3N4F1	2.684	2.466	2.575	0.109	2.559	2.606	2.5825	0.0235	0.997096
13	H4N4	1.075	1.011	1.043	0.032	0.168	0.221	0.1945	0.0265	5.36247
14	H3N5	0.137	0.153	0.145	0.008	0.119	0.121	0.12	0.001	1.20833
15	H7N2	0.472	0.428	0.45	0.022	0.079	0.066	0.0725	0.0065	6.2069
16	H4N3SA1	4.37	4.014	4.192	0.178	0.475	0.44	0.4575	0.0175	9.16284
17	H6N3	0.17	0.17	0.17	0	0	0	0	0	-
18	H4N4F1	2.457	2.186	2.3215	0.1355	4.382	4.329	4.3555	0.0265	0.533004
19	H5N4	0.54	0.5	0.52	0.02	0.339	0.341	0.34	0.001	1.52941
20	H3N5F1	0.56	0.509	0.5345	0.0255	0.68	0.643	0.6615	0.0185	0.808012
21	H4N5	0.042	0	0.021	0.021	0.105	0.123	0.114	0.009	0.184211
22	H4N3F1SA1	0.334	0.31	0.322	0.012	0	0	0	0	-
23	H8N2	0.432	0.436	0.434	0.002	0.061	0.091	0.076	0.015	5.71053
24	H5N3SA1	1.208	1.13	1.169	0.039	0.381	0.396	0.3885	0.0075	3.00901
25	H4N4SA1	8.813	8.581	8.697	0.116	0.362	0.357	0.3595	0.0025	24.1919
26	H5N4F1	1.572	1.42	1.496	0.076	2.643	2.634	2.6385	0.0045	0.566989
27	H4N5F1	0.463	0.429	0.446	0.017	0.939	0.966	0.9525	0.0135	0.468241
28	H9N2	0.387	0.365	0.376	0.011	0.309	0.318	0.3135	0.0045	1.19936
29	H6N3SA1	0.77	0.762	0.766	0.004	0.194	0.159	0.1765	0.0175	4.33994
30	H4N4F1SA1	0.796	0.684	0.74	0.056	0.339	0.341	0.34	0.001	2.17647
31	H5N4SA1	17.053	17.222	17.1375	0.0845	8.932	8.849	8.8905	0.0415	1.92762
32	H5N5F1	0.142	0.14	0.141	0.001	0.293	0.296	0.2945	0.0015	0.478778
33	H4N5SA1	0	0	0	0	0.199	0.185	0.192	0.007	-
34	H5N4F1SA1	5.959	5.977	5.968	0.009	4.24	3.69	3.965	0.275	1.50517
35	H6N4SA1	0.272	0.269	0.2705	0.0015	0	0	0	0	-
36	H5N5SA1	0	0.052	0.026	0.026	0.491	0.511	0.501	0.01	0.0518962
37	H5N4SA2	28.903	31.304	30.1035	1.2005	55.263	55.087	55.175	0.088	0.5456
38	H5N5F1SA1	0.142	0.153	0.1475	0.0055	1.123	1.154	1.1385	0.0155	0.129556
39	H6N5SA1	0	0.358	0.179	0.179	0.089	0.182	0.1355	0.0465	1.32103
40	H5N4F1SA2	3.623	3.92	3.7715	0.1485	5.566	5.435	5.5005	0.0655	0.685665
41	H5N5SA2	0.072	0.095	0.0835	0.0115	0	0	0	0	-
42	H5N5F1SA2	0	0.024	0.012	0.012	0.865	0.879	0.872	0.007	0.0137615
43	H6N5SA2	0.043	0.13	0.0865	0.0435	0	0.113	0.0565	0.0565	1.53097
44	H6N5SA3	0	0.157	0.0785	0.0785	3.563	3.552	3.5575	0.0055	0.0220661
45	H6N5F1SA3	0	0	0	0	1.278	1.273	1.2755	0.0025	-
46	H7N6SA4	0	0	0	0	0	0	0	0	-
