# Supplementary material for: Insights Into the Pathological Glycosylation Associated With COG6-CDG
Source: Hum Mutat. 2025 Nov 30;2025:7948771. doi: 10.1155/humu/7948771 (PMC12682456; doi:10.1155/humu/7948771)
Supplement: Supporting Information 11 — Table S4: The list of previously reported COG6-CDG patients, including the index patient of this study. [file 7948771.f11.xlsx]

## Sheet: Hárok1
Patient no.	Type	Allele 1		Allele 2		Outcome	Ethnicity	Reference	MS analysis of glycans performed
1	homozygous	c.1378G>T	p.Val460Phe	c.1378G>T	p.Val460Phe	fatal	Saudi Arabia	[8]	no
2	homozygous	c.1167-24A>G	p.G390FfsX6	c.1167-24A>G	p.G390FfsX6	living	Saudi Arabia	[9]	no
3	compound heterozygous	c.823delA	p.Ser275Valfs*31	c.1141_1143delCTC	p.Leu381del	fatal	Italy	[10]	yes	MS analysis of serum N-glycans
4	homozygous	c.1646G>T	p.G594V	c.1646G>T	p.G594V	living	Morocco	[11]	yes	MS analysis of transferrin N-glycans
5	homozygous nonsense	c.511C>T	p.Arg171*	c.511C>T	p.Arg171*	fatal	Greece	[12]	no
6	compound heterozygous	c.1A>G	p.M1V	c.388C>T	p.Q130X	living	Chinese	[2]	no
7	homozygous	c.1646G>T	p.G594V	c.1646G>T	p.G594V	fatal	Turkey	[6]	yes	HPLC-FLD and MS analysis of transferrin glycans
8	homozygous nonsense	c.782T>A	p.Leu261*	c.782 T>A	p.Leu261*	fatal	Morocco	[13]	no
9	homozygous nonsense	c.782T>A	p.Leu261*	c.782 T>A	p.Leu261*	fatal	Morocco	[14]	no
10	homozygous splice defect	c.518_540 + 3del	splice defect	c.518_540 + 3del	splice defect	fatal	Israeli Arab	[15]	no
11	homozygous splice defect	c.518_540 + 3del	splice defect	c.518_540 + 3del	splice defect	fatal	Israeli Arab	[15]	no
12	N/A	N/A	N/A	N/A	N/A	fatal	Spain	[16]	no
13	homozygous splice site	c.1746+2T>G	splice defect	c.1746+2T>G	splice defect	fatal	Turkey	[7]	no
14	homozygous base duplication	c.1238dupA (c.1238_1239insA)	p.F414Lfs*4	c.1238dupA (c.1238_1239insA)	p.F414Lfs*4	fatal	Turkey	[7]	no
15	compound heterozygous	c.1646G>T	p.Gly594Val	c.785A>G	p.Tyr262Cys	living	Morocco	[7]	no
16	compound heterozygous	c.1646G>T	p.Gly594Val	c.785A>G	p.Tyr262Cys	fatal	Morocco	[7]	no
17	compound heterozygous	c.511C>T	p.Arg171*	c.1746+2T>G	splice defect	living	Turkey	[7]	no
18	homozygous nonsense	c.511C>T	p.Arg171*	c.511C>T	p.Arg171*	fatal	Bulgarian	[7]	no
19	homozygous	c.1646G>T	p.Gly594Val	c.1646G>T	p. Gly594Val	fatal	Morocco	[7]	no
20	compound heterozygous	c.511C>T	p.Arg171*	c.1746+2T>G	splice defect	fatal	Turkey	[7]	no
21	homozygous splice defect	c.1167–24A>G	p.G390FfsX6	c.1167–24A>G	p.G390FfsX6	living	Saudi Arabia	[8, 17]	no
22	homozygous splice defect	c.1167–24A>G	p.G390FfsX6	c.1167–24A>G	p.G390FfsX6	living	Saudi Arabia	[8, 17]	no
23	homozygous splice defect	c.1167–24A>G	p.G390FfsX6	c.1167–24A>G	p.G390FfsX6	living	Saudi Arabia	[8, 17]	no
24	homozygous splice defect	c.1167–24A>G	p.G390FfsX6	c.1167–24A>G	p.G390FfsX6	living	Saudi Arabia	[8, 17]	no
25	homozygous splice defect	c.1167–24A>G	p.G390FfsX6	c.1167–24A>G	p.G390FfsX6	living	Saudi Arabia	[8, 17]	no
26	homozygous splice defect	c.1167–24A>G	p.G390FfsX6	c.1167–24A>G	p.G390FfsX6	living	Saudi Arabia	[8, 17]	no
27	homozygous splice defect	c.1167–24A>G	p.G390FfsX6	c.1167–24A>G	p.G390FfsX6	living	Saudi Arabia	[17]	no
28	homozygous splice defect	c.1167–24A>G	p.G390FfsX6	c.1167–24A>G	p.G390FfsX6	living	Saudi Arabia	[17]	no
29	homozygous nonsense	c.511C>T	p.Arg171*	c.511C>T	p.Arg171*	fatal	Albanian	[21]	no
30	compound heterozygous	c.511C>T	p.R171X	c.540G>A	p.E180E	fatal	Chinese	[18]	no
31	compound heterozygous	c.785A>G	p.Tyr262Cys	c.238G>A	p.Glu80Lys	living	Sweden (North European and Colombian parents)	[19]	no
32	homozygous duplication	c.1793_1795dup	p.Pro598dup	c.1793_1795dup	p.Pro598dup	living	Sweden (Syrian parents)	[19]	no
33	compound heterozygous	c.428G>T	p.S143I	c.1843C>T	p.Q615X	living	Chinese	[20]	no
34	homozygous	c.906_907delinsA	p.His302GlnfsTer4	c.906_907delinsA	p.His302GlnfsTer4	fatal	Slovakia	presented patient	yes	HPLC-FLD and MS analysis of serum N-glycans and transferrin N-glycans
